# Supplementary material for: Expression of Concern: Unliganded Estrogen Receptor Alpha Promotes PC12 Survival during Serum Starvation
Source: PLoS One. 2024 Jan 11;19(1):e0297382. doi: 10.1371/journal.pone.0297382 (PMC10783772; doi:10.1371/journal.pone.0297382)
Supplement: S3 File — (XLSX) [file pone.0297382.s003.xlsx]

## Sheet: Fig1-C
Manips siER sur MCF7
					Means	sem
si-Cont (10%)	100	100	100	100	100	4.04
si-Cont (0%)	89.32	93.16	87.24	90.48	90.05	1.23444
si-ER (10%)	111.85	106.95	97.45	102.87	104.78	3.05602
si-ER (0%)	59.9	72.11	68.32	62.07	65.6	2.80965

## Sheet: Fig1-B
Valeurs activité caspase
		avec sérum					moyenne	sem		sans sérum					moyenne	sem
C2	t0	31.5814	43.3023	63.7327	57.9638	58.7879				109.065	99.1501	108.265	117.939	102.736
	t60	58.1163	102.326	117.708	92.9944	115.115			0.00204585	573.654	613.314	615.496	679.072	654.195
		26.5349	59.0233	53.9754	35.0306	56.3271				464.589	514.164	507.231	561.133	551.458
		0.442248	0.983721	0.89959	0.583844	0.938786	0.769638	0.241368	0.00204585	7.74315	8.56941	8.45385	9.35222	9.19097	8.66192	0.642727
66-4	t0	42.6885	50.9508	41.0033	51.1934	73.0295				30.1011	33.318	59.2	65.9565	49.5478
	t60	102.246	175.23	68.6623	89.7705	116.702			0.0267368	266.664	235.447	287.13	280.991	296.374
		59.5574	124.279	27.659	38.577	43.6721				236.562	202.129	227.93	215.035	246.826
		0.992623	2.07131	0.460984	0.642951	0.727869	0.979148	0.639857	0.0267368	3.94271	3.36881	3.79884	3.58391	4.11377	3.76161	0.293285

## Sheet: Fig1-D
moy luc/β-gal		PC12-C2					PC12-ER1					PC12-ER2
		40607		80607	moy	écart-type	moy			moy	écart-type	moy			moy	écart-type
PCR 3.1	0	1	1	1	1	0	2.15212	16.2503	3.50253	2.82732	0.551301	10.3723	82.7322	18.1933	14.2828	2.1929
	E2	0.70895	0.670122	1.57662	0.985232	0.295908	6.64402	52.3624	6.9586	8.80131	0.128425	86.7829	484.566	75.2703	81.0266	4.7
	ICI	1.00724	0.852702	0.78203	0.920657	0.0664977	1.46509	18.0733	3.3363	1.70069	0.763921	6.01628	48.4697	12.3132	9.16473	2.1707
	4-OHT	0.757964		0.930434	0.894199	0.0704107	1.65547		3.0329	2.34418	0.562334	7.6271		12.1357	9.88139	1.84062

## Sheet: Fig2-B
Fig2-B: Ligand-dependent protection depends on Tyr537
		Manip1	Manip2	Manip3	Manip4	Manip5	Manip6	Manip7	Manip8	Manip9	Manip10	Manip11	Manip12	Moyenne
PC12-WT	0.05	93.76	94.86	86.5	82.66									89.445	5.84952
	0	43.98	45.93	32.67	23.08									36.415	7.63973
PC12-C2	0.05	100	100	100	100	100	100	100	100	100	100	100		100	0
	0	44.5074	43.7945	27.6	36.4865	18.0836	60.7513	56.4627	56.3616	49.3376	27.7842	26.2416		40.6737	5.39169
PC12-ER1	0.05	89.6862	89.8137	85.6333	83.8298									87.2408	2.98992
	0	82.4551	86.7189	78.67	83.3333	75.3333	71.1838		75.5402	71.8405	81.5891			78.5182	5.39428
PC12-ER2	0.05	104.92	96.52	90.9667	87.7419									95.0372	7.52016
	0	86.98	91.05	84.56	93.3333									88.9808	3.94854
PC12-ER-∆A	0.05								97.54	102.43	93.99		95.05	97.2525	3.75873
	0								81.8362	71.2012	66.0795		71.2164	72.5833	6.62555
PC12-ER-∆A/Box1	0.05						105.2	98.54	99.43	97.21	93.67	92.23	94.65	97.2757	4.3664
	0						79.2377	75.1902	92.5665	91.8139	61.039	67.1586	61.0679	75.4391	13.2818
PC12-ER-CF	0.05					97.54	102.87	99.54	97.31	105.6	100.63	95.34	97.92	99.5938	3.34268
	0					63.3628	67.5938	61.3599	76.4501	81.4538	84.2405	76.6202	72.0344	72.8894	8.29159
PC12-ER-DF	0.05						98.53	93.49	97.45	103.45	95.67		98.52	97.8517	3.35241
	0						73.1642	68.6077	87.4775	79.7909	70.16		75.2632	75.7439	6.97203
	0.05								102.45	98.76	101.56	96.89	98.43	99.618	2.31198
	0								36.3407	49.7768	45.2646	32.6677	30.5536	38.9207	8.27443
PC12-ER-∆D	0.05					99.43	105.6	102.87	97.31	97.54	93.99		96.43	99.0243	3.9877
	0					33.1455	57.8264	32.1217	62.6299	50.0206	39.6725		43.9065	45.6176	11.7886
PC12-ER-∆c-term	0.05					90.9667	95.05	97.54	96.52	105.6	104.92		93.99	97.7981	5.50777
	0					61.5972	62.6187	60.5348	56.5129	53.9811	48.8243		44.7087	55.5397	6.80125
PC12-ER-Y537S	0.05	93.27	99.53	94.76	83.125									92.6713	6.90156
	0	45.89	49.78	30.67	29.4									38.935	10.4117
PC12-ER-∆AF2	0.05	99.54	96.44	104.87	98.78									99.9075	3.56166
	0	65.86	70.65	73.23	73.92									70.915	3.65205

## Sheet: Fig2-C
Valeurs activité caspase (Fluo/min/µg)
		avec sérum					moyenne	sem		sans sérum					moyenne	sem
		Manip1	Manip2	Manip3	Manip4	Manip5				Manip1	Manip2	Manip3	Manip4	Manip5
C2	t0	31.5814	43.3023	63.7327	57.9638	58.7879				109.065	99.1501	108.265	117.939	102.736
	t60	65.1163	98.3256	110.708	99.9944	104.115				573.654	613.314	615.496	679.072	654.195
		33.5349	55.0233	46.9754	42.0306	45.3271				464.589	514.164	507.231	561.133	551.458
		0.558915	0.917054	0.782923	0.70051	0.755452	0.742971	0.130131		7.74315	8.56941	8.45385	9.35222	9.19097	8.66192	0.642727
66-4	t0	42.6885	50.9508	41.0033	51.1934	73.0295				30.1011	33.318	59.2	65.9565	49.5478
	t60	102.246	175.23	68.6623	89.7705	116.702				256.664	253.447	283.13	286.991	276.374
		59.5574	124.279	27.659	38.577	43.6721				226.562	220.129	223.93	221.035	226.826
		0.992623	2.07131	0.460984	0.642951	0.727869	0.979148	0.639857		3.77604	3.66881	3.73217	3.68391	3.78043	3.72827	0.051287
66-Y4	t0	45.3871	39.9677	68.0727	64.5818	68.0727					62.6667	105.194	116.123	147.545
	t60	94.1613	89.4194	103.273	131.2	139.927					728	708.123	719.052	742.277
		48.7742	49.4516	35.2	66.6182	71.8545					665.333	602.929	602.929	594.732
		0.812903	0.824194	0.586667	1.1103	1.19758	0.906328	0.247027			11.0889	10.0488	10.0488	9.91221	10.2747	0.546611

## Sheet: Fig 3
Fig 3 - Pannel B
		Manip 1	Manip 2	Manip 3	Manip 4	Manip 5	Manip 6	Manip 7	Manip 8	Manip 9		Means	SEM
PC12-C2	0.05	93.75	109.375	96.875	97.0588	100	102.941	110.156	93.75	96.0937		100	2.07997
	5% + LY294002	40.625	31.25	21.875	29.4118	32.3529	32.3529	21.0937	37.5	28.125		30.5096	2.13645
	5%+PD98059	34.375	46.875	53.125	100	100	117.647	65.625	105.469	77.3437		77.8288	9.81665
	0	34.6639	23.6345	31.5126	16.5517	14.4828	20.6897	32.1429	33.9286	57.1429		29.4166	4.2924
	0% + LY294002	9.45378	9.45378	11.0294	16.5517	16.5517	18.6207	1.78571	1	0.892857		9.48219	2.32983
	0%+PD98059	14.1807	15.7563	17.3319	24.8276	12.4138	28.9655	16.0714	8.92857	21.4286		17.7672	2.09301
PC12-ER2	0.05	85.7143	112.245	102.041	108.14	90.6977	101.163	102.273	88.6364	109.091		100	3.18256
	5% + LY294002	81.6327	69.3878	69.3878	59.3023	66.2791	62.7907	84.0909	100	52.2727		71.6827	4.86435
	5%+PD98059	83.6735	65.3061	102.041	80.2326	136.047	118.605	118.182	93.1818	125		102.474	7.86836
	0	37.2024	53.5714	29.7619	47.3684	55.2632	55.2632	90	87.5	75		58.9923	7.02371
	0% + LY294002	19.3452	20.8333	25.2976	25.6579	35.5263	21.7105	37.5	27.5	25		26.4857	2.08872
	0%+PD98059	17.8571	26.7857	22.3214	17.7632	27.6316	35.5263	57.5	57.5	47.5		34.4873	5.32312
Fig 3 - Pannel A
PC12-C2	0.05	91.48	109.59	98.96								100.01	9.10054
	5%+PP2	79.9476	87.4081	71.1119								79.4892	8.15777
	5%+InhV	65.43	74.92	68.34								69.5633	4.86183
	0	53.2964	42.6908	51.9007								49.296	5.76263
	0%+PP2	27.5604	37.9683	18.9158								28.1482	9.53987
	0%+InhV	17.75	22.98	31.61								24.1133	6.99916
PC12-ER2	0.05	106.25	95.48	97.97								99.9	5.63843
	5%+PP2	79.1783	75.7772	79.4486								78.1347	2.04611
	5%+InhV	65.59	78.34	60.67								68.2	9.11956
	0	76.9568	78.5671	84.9224								80.1487	4.21176
	0%+PP2	24.9049	34.8498	19.4649								26.4066	7.80161
	0%+InhV	25.78	28.98	27.77								27.51	1.61577

## Sheet: Fig4-A
		P(Y416)-Src
		manip1	manip2	manip3	moyenne
0 min	PC12-C2	0.999903	0.998537	0.874329	0.95759	0.0721092
	PC12-ER2	1.46782	1.59047	1.3987	1.48566	0.0971195
	PC12-ER-Y537S	0.809873	1.22614	1.18396	1.07332	0.229128
30 min	PC12-control	0.777842	1.18439	1.07392	1.01205	0.210217
	PC12-ER2	2.57485	2.12504	1.74265	2.14751	0.416556
	PC12-ER-Y537S	1.35495	0.435825	1.15652	0.982431	0.483661
60 min	PC12-control	1.10891	1.67753	1.56484	1.45043	0.301079
	PC12-ER2	2.21761	2.2743	2.4037	2.29854	0.0953827
	PC12-ER-Y537S	1.13396	1.70064	1.54828	1.46096	0.293255
180 min	PC12-control	1.18875	1.47542	1.09473	1.25297	0.1983
	PC12-ER2	2.42628	2.83334	1.91046	2.39003	0.462507
	PC12-ER-Y537S	2.0805	1.39789	1.19681	1.5584	0.463193
		nP(Y527)-Src
		manip1	manip2	manip3
0 min	PC12-control	1.00017	1.00097	1.00037	1.00051	0.000412956
	PC12-ER2	3.31	4.25	3.14	3.56667	0.597857
	PC12-ER-Y537S	0.99	0.851243	0.996884	0.946042	0.0821706
30min	PC12-control	1.84077	1.69523	1.23285	1.58961	0.317421
	PC12-ER2	4.74	6.39	3.98	5.03667	1.23208
	PC12-ER-Y537S	1.78	0.946102	1.69703	1.47438	0.459377
60min	PC12-control	2.67143	2.12875	1.07713	1.9591	0.81058
	PC12-ER2	6.39611	6.83	4.07	5.76537	1.48418
	PC12-ER-Y537S	2.95	1.15769	1.31508	1.80759	0.992483
180min	PC12-control	2.30789	3.54389	1.05113	2.30097	1.2464
	PC12-ER2	6.07	6.4	3.89	5.45333	1.3639
	PC12-ER-Y537S	1.06577	2.5	1.01494	1.52691	0.843107
		P(Y705)_Stat3
		manip1	manip2	manip3
0min	PC12-C2	1.00036	1	1.29827	1.09954	0.172102
	PC12-ER2	3.58043	2.78	2.89352	3.08465	0.433095
	PC12-ER-Y537S	1.24433	1.1	1.40731	1.25055	0.153748
30min	PC12-control	1.47751	1.26	1.35921	1.36557	0.108894
	PC12-ER2	3.48469	2.94	2.84682	3.0905	0.344541
	PC12-ER-Y537S	1.83775	1.34	1.29577	1.49117	0.300959
60min	PC12-control	1.79509	1.37	2.43743	1.86751	0.537387
	PC12-ER2	4.59415	3.65	2.76407	3.66941	0.915197
	PC12-ER-Y537S	2.07441	1.45	1.42	1.64814	0.369467
180min	PC12-control	1.56993	1.22	1.62	1.46998	0.217929
	PC12-ER2	3.53944	2.52	2.73867	2.9327	0.536705
	PC12-ER-Y537S	1.70295	1.23	2.33488	1.75594	0.554344

## Sheet: Fig4-B
Fig4B
	Manip1	Manip2	Manip3	Means		IF
PC12-WT	1.10588	0.9357	1.1203	1.05396	0.10267	1.02029	0.123253
PC12-C2	1.10307	0.9731	0.9831	1.01976	0.0723236	0.987179	0.086823
PC12-ER1	1.39334	1.4792	1.549	1.47385	0.0779655	1.42677	0.0935961
PC12-ER2	1.57037	1.6892	1.6047	1.62142	0.0611546	1.56963	0.0734149
